# Supplementary material for: Novel WDR72 Mutations Causing Hypomaturation Amelogenesis Imperfecta
Source: J Pers Med. 2023 Feb 14;13(2):326. doi: 10.3390/jpm13020326 (PMC9965932; doi:10.3390/jpm13020326)
Supplement: Supplementary file 1 [file jpm-13-00326-s001.zip]

Archive with 1 entries (1 files):
- jpm-2204323-supplementary.pdf
